# Supplementary material for: Construction of enhanced MRI-based radiomics models using machine learning algorithms for non-invasive prediction of IL7R expression in high-grade gliomas and its prognostic value in clinical practice
Source: J Transl Med. 2025 Mar 31;23:383. doi: 10.1186/s12967-025-06402-9 (PMC11959755; doi:10.1186/s12967-025-06402-9)
Supplement: Supplementary file 2 — Additional file 2. [file 12967_2025_6402_MOESM2_ESM.csv]

name	HighData.median	LowData.median	P.value	adjusted_p
LOX	1.997418894	0.636819197	1.46E-08	2.92E-06
TIMP1	3.213148543	2.329954904	3.84E-08	7.67E-06
SAT1	3.063276143	2.797936327	4.31E-08	8.61E-06
DST	1.735648447	2.25514817	6.07E-08	1.21E-05
PLAUR	2.037261828	1.223452302	7.20E-08	1.44E-05
CAPG	2.836623421	2.431984168	8.06E-08	1.61E-05
NNMT	2.649904961	1.036658638	1.26E-07	2.52E-05
GPX7	2.394508353	1.95259596	1.33E-07	2.67E-05
PTX3	2.249969803	1.085940859	1.96E-07	3.93E-05
PCOLCE	2.229436017	1.470046291	2.07E-07	4.15E-05
MYL9	2.455519467	2.024850354	2.44E-07	4.89E-05
COL1A2	2.444459927	1.727405549	2.72E-07	5.45E-05
COL1A1	2.375660281	1.489618872	3.21E-07	6.41E-05
LGALS1	3.309134269	2.925543614	3.77E-07	7.53E-05
LOXL1	1.642725213	0.561343047	4.19E-07	8.38E-05
TPM4	2.643018714	2.288422464	4.92E-07	9.84E-05
NTM	1.925928267	2.248463581	5.77E-07	0.000115341
PPIB	2.86088172	2.65756396	7.12E-07	0.000142376
P3H1	1.901971721	1.469259947	8.77E-07	0.000175466
COL3A1	2.537467842	1.634387939	9.24E-07	0.00018483
IGFBP2	2.874530752	1.789801248	1.08E-06	0.0002159
CALU	2.727012529	2.466697544	1.08E-06	0.0002159
BGN	3.044283887	2.712381026	1.08E-06	0.0002159
IGFBP4	2.767323126	2.416746778	1.26E-06	0.000251964
SERPINE1	2.659825713	2.038038678	1.33E-06	0.000265225
COL6A3	1.30837653	0.354051845	1.33E-06	0.000265225
SFRP4	2.23194223	1.500446653	1.40E-06	0.000279155
IL15	0.510500164	0.171266579	1.80E-06	0.000359993
SPP1	3.503046348	3.235077065	1.80E-06	0.00036004
LUM	2.050391617	1.190257556	1.80E-06	0.00036004
EFEMP2	2.478886612	1.728586118	1.80E-06	0.00036004
CCN1	2.601115623	2.093033272	1.89E-06	0.000378722
VIM	3.230462679	2.994820399	2.09E-06	0.00041892
SERPINH1	2.519220872	1.954209921	2.56E-06	0.000511953
TNFRSF12A	2.702558472	2.156681333	2.69E-06	0.000538141
FN1	2.922878794	2.486513127	2.83E-06	0.000565612
TGFB1	2.553958066	2.341809318	1.66E-05	0.003326948
EMP3	2.849396209	1.847432782	2.83E-06	0.000565612
