# Supplementary material for: Construction of enhanced MRI-based radiomics models using machine learning algorithms for non-invasive prediction of IL7R expression in high-grade gliomas and its prognostic value in clinical practice
Source: J Transl Med. 2025 Mar 31;23:383. doi: 10.1186/s12967-025-06402-9 (PMC11959755; doi:10.1186/s12967-025-06402-9)
Supplement: Supplementary file 3 — Additional file 3. [file 12967_2025_6402_MOESM3_ESM.csv]

	original_shape_Elongation	original_shape_Flatness	original_shape_LeastAxisLength	original_shape_MajorAxisLength	original_shape_Maximum2DDiameterColumn	original_shape_Maximum2DDiameterRow	original_shape_Maximum2DDiameterSlice	original_shape_Maximum3DDiameter	original_shape_MeshVolume	original_shape_MinorAxisLength	original_shape_Sphericity	original_shape_SurfaceArea	original_shape_SurfaceVolumeRatio	original_shape_VoxelVolume	original_firstorder_10Percentile	original_firstorder_90Percentile	original_firstorder_Energy	original_firstorder_Entropy	original_firstorder_InterquartileRange	original_firstorder_Kurtosis	original_firstorder_Maximum	original_firstorder_MeanAbsoluteDeviation	original_firstorder_Mean	original_firstorder_Median	original_firstorder_Minimum	original_firstorder_Range	original_firstorder_RobustMeanAbsoluteDeviation	original_firstorder_RootMeanSquared	original_firstorder_Skewness	original_firstorder_TotalEnergy	original_firstorder_Uniformity	original_firstorder_Variance	original_glcm_Autocorrelation	original_glcm_ClusterProminence	original_glcm_ClusterShade	original_glcm_ClusterTendency	original_glcm_Contrast	original_glcm_Correlation	original_glcm_DifferenceAverage	original_glcm_DifferenceEntropy	original_glcm_DifferenceVariance	original_glcm_Id	original_glcm_Idm	original_glcm_Idmn	original_glcm_Idn	original_glcm_Imc1	original_glcm_Imc2	original_glcm_InverseVariance	original_glcm_JointAverage
TCGA-02-0047	0.52156751783963	0.610540650558162	0.366261356901664	-0.061458088409739	0.205115779300573	-0.136328186678286	-0.143417731146095	-0.162936115682213	-0.0478294411986789	0.275534169916141	0.544746173053098	-0.0770927436286547	-0.746238707002768	-0.0480329310302319	-1.6322012540836	-0.136923051938079	-0.177358945515176	0.750075784765073	0.386860481183468	-0.669246482623541	-0.260631515057148	0.417822662567775	-0.514777936118445	-0.339651955878105	-0.484065279886643	-0.0942996889487601	0.437732641335342	-0.35774174018752	-0.779717694279892	-0.177358906623335	-0.84249616582565	0.100762774038176	-0.178744245149187	-0.204496409957946	-0.43970378610453	0.159256309126031	-0.274066305577756	1.05627480480709	-0.0547035524108201	0.23131514932778	-0.283689695974352	-0.363913876436806	-0.420890985022108	0.143319780386229	-0.0680618287455732	-0.61094821461886	1.04611239375731	-0.383638548007593	-0.122510427970024
TCGA-06-0130	-2.17761072956777	-1.65990571419039	-1.03698812168483	-0.262107210297109	-0.677356819561043	-0.553121632238556	-1.02747908185435	-0.574621868975625	-0.692611807540993	-1.19133034741358	0.0134152356214956	-0.745344020119394	0.778579176420013	-0.692657986053489	-0.894571472679455	3.45951384834813	0.0607142646325095	2.30722707377251	3.33101240794288	-0.671137496240353	2.38230545887159	3.69032726241345	1.97196824133879	1.36562565364161	-1.62275848843636	2.55697071766008	3.57538496557644	2.640232787785	0.0817899076021306	0.0607143106678115	-1.33437380468029	5.41309736805762	4.52651631246008	7.60540180147296	5.53033463765144	5.62418708795193	3.48676951338035	0.869743308169125	2.76625952901251	1.96201275727784	3.32884119936069	-1.64377530641311	-1.4800358654135	-0.836427701751206	-0.960511311011258	-0.554537337728891	1.47625233186251	-1.60278082818855	3.20104848351993
TCGA-06-0138	0.121135528120314	-0.0801939011810974	0.0103595942966138	-0.0337944609393235	0.456196896011042	-0.0887912394058477	-0.434849488033456	-0.207388849977284	-0.157333700191248	0.112910896895847	0.92017095036629	-0.229689964685517	-0.754889203933665	-0.157574357812532	-1.15348924734806	1.19592818114098	0.658035682117269	1.51786871889699	2.12942309067432	-0.783430833252763	0.438348644391258	1.82138390106113	0.52150455457069	0.468917441939816	-0.811015083159861	0.614115512203161	2.01596186814622	0.846146465562072	-0.387414514702298	0.658035746075386	-1.16391694334722	1.55658789850319	1.10884195882802	0.464937533522598	-0.047662314634337	1.48066054831325	1.65509809753447	0.0314130557945279	1.7396822533398	1.5232684477267	1.54058564479758	-1.36489913485639	-1.27017605830995	-1.67622859888179	-1.53426313643573	0.920692673419386	-0.0675850704210684	-1.35265709365095	1.11895259028754
TCGA-06-0139	-2.17806257030406	-2.74845435235973	-0.105666945523183	3.0407181626148	-0.456290368071672	2.03959259847661	1.55955129935313	1.81886656323393	-0.100402941576879	1.2619617936285	-1.72188040909071	0.369035064956129	0.263793141327156	-0.0994603280710629	-1.12626069815174	1.30179930014414	1.22102038606381	1.54969084513515	1.92042292517513	-0.766435093964484	0.378774439527529	1.7751148670387	1.03386757512825	1.3489071745149	-1.75170245935675	0.825214251198695	1.90213817828565	1.24917880613585	-0.934623252384167	1.22102046691446	-1.16984324136237	1.56525291632116	2.52834803083426	0.554808952482847	-1.17050526895035	1.51899537510582	1.96833831714835	-0.185912705348736	1.92123417988358	1.61658746020449	1.89041673534838	-1.40123323753407	-1.29061652313642	-1.65548031926335	-1.50234183606952	1.05625538772615	-0.248257032749729	-1.3782263015374	2.32092800199932
TCGA-06-0158	1.93096297771623	1.21233401281236	-0.621902795062386	-1.05904608298193	-0.584033848302798	-0.90258984406505	-0.703099562520686	-0.929526675248833	-0.685149420759415	-0.571811609275315	-0.5212184758897	-0.691030210002645	1.04274898722511	-0.685022677775187	0.482283177269624	1.06233016179064	-0.566825379819084	0.754613931255879	0.53556736325941	-0.506927846293974	0.242274583840809	0.757054676652303	0.649404611300815	0.21262951466157	0.94228231961191	-0.0503325628141049	0.657821622009791	0.691591056205923	0.544346853001631	-0.566825352613305	-0.726209086804733	0.461527837536124	-0.080877197556154	-0.0170422547228794	0.497216771948471	0.461921587249975	0.309689100046359	0.390820548164705	0.56991398145193	0.809593023534913	0.353853555878154	-0.753630627341843	-0.753605282205729	-0.871057731390122	-0.860651592600295	0.239187354178668	0.447989186688124	-0.748279019342126	-0.0480568583140132
TCGA-06-0168	0.781662223260634	-0.690357542756224	-1.49110492347139	-1.31199049786183	-1.31951943595048	-1.37726382291803	-1.28412675595924	-1.37612477980388	-0.817581749917285	-1.24371581452728	0.9418997434423	-0.998744852732218	1.45231020906567	-0.817913764743237	0.51049359362196	0.0645838781284778	-0.883176098970731	0.108943055417034	-0.0632793870682974	-0.702490461459606	-0.796182881211052	-0.189222198498688	0.390087402229949	0.53117832835186	1.71021693001625	-1.18190379533863	-0.0837490763664284	0.249443536776436	-0.715422985108871	-0.883176081257154	-0.491974966615875	-0.396806692154561	-0.775368798558288	-0.357994456655212	-0.340577387262468	-0.46666278994771	-0.102834636549614	-1.95434922411722	0.311788243326771	0.51939897467862	-0.251298649620139	-0.858884917788629	-0.903884943876193	-2.66589879327539	-2.31208954801475	1.40594669143018	-2.0047399356857	-0.902290598519032	-0.89231358922515
TCGA-06-0187	-0.496730255506467	-0.519024643690674	-0.190585372765452	0.0150929260548573	-0.419534600640209	-0.170615415141346	-0.117969330333991	-0.264032231100762	-0.258039244484689	-0.139811516936328	0.774479871184754	-0.304965129493702	-0.607470063040773	-0.258195173920983	0.00349014615610026	-0.249371891254048	-0.363755005546985	0.104756191453586	-0.171988227771841	-0.485031505298827	-0.491775754496419	-0.231844835731572	-0.262947656812927	-0.323349355025771	-0.334178589304252	-0.340271292127483	-0.189350119786367	-0.321079277356313	0.0174908451499004	-0.363754972248016	-0.384279991652724	-0.396167863218681	-0.155642986382749	-0.340835762564983	-0.240590954919899	-0.39768741312361	-0.287774746876642	-0.492429571938253	-0.0350232227770683	0.270262689658618	-0.324816357243039	-0.395144248689513	-0.447180108664762	-0.0553725203093565	-0.319604707120027	0.893579234040523	-0.834900416698061	-0.423432145906097	0.0481428987712952
TCGA-06-0190	-0.0325163492176841	0.206666614535296	-0.0963684862221652	-0.276725734776382	-0.50203300712908	-0.270428899403389	-0.275139309875133	-0.359726287459844	-0.328185297512321	-0.244399464531057	1.09667404496644	-0.408953856467306	-0.614759359797061	-0.328473672763154	-0.168266718793612	0.826551490405952	0.169392173719172	0.93144005651309	1.53624944189515	-0.828871368989517	0.0145676344583631	1.10622920040826	0.619353744702405	0.588964398487454	0.553334825975999	-0.142240590572702	1.40112983808307	0.698168040970401	-0.41272358833592	0.169392223015389	-0.930196133225888	0.592909836464725	0.117823673469116	-0.0971848544408455	-0.217694250563902	0.603895728032843	0.331996587966366	0.542632464684798	0.644224601068373	0.868529271261601	0.322499712864451	-0.767515785434431	-0.743935211211442	-1.03154190840583	-1.03554305251144	0.307998783128455	0.443190759801942	-0.754173231378768	0.178412804773901
TCGA-06-0210	-0.963297763989851	-1.1492685744631	-0.487455636056346	0.0956451434736275	-0.340243531475882	0.171016626915123	-0.126773872455196	0.0581887375865704	-0.40654769417048	-0.295719946657964	0.170632360262857	-0.386384491334446	-0.188082579504332	-0.406601696949551	0.0102176145955926	0.812301020854693	0.153459932828298	1.046379000859	0.822333983692429	-0.693915408122105	-0.117982765739941	0.765379374661654	0.951555214356046	1.1772374276039	-0.281807770412879	-0.025118696299803	0.812223106433464	0.930831967452073	-0.933158655346528	0.153459981646462	-0.977459001929797	0.39738648686293	0.931038719321761	-0.129638978742572	-0.562986401542241	0.290484442553172	0.33284049569284	0.0564443514395123	0.747227954971691	0.888736146054456	0.186789443631692	-1.06193273287108	-1.05961520166573	-0.898050417749198	-1.10752893660135	0.681572187938222	-0.130303306353415	-1.10234377446102	1.13298819711823
TCGA-06-0238	-0.755728313047776	-0.824995015415299	-0.923780340217742	-0.621354705085243	-0.827977526935494	-0.666510208554147	-0.484719127906288	-0.424051483207963	-0.684230256783668	-0.918316441855881	0.143914564094861	-0.74190348910926	0.664208323189187	-0.684227014387468	-1.17124681768459	1.92223201111793	-0.222932920802222	1.86163790473557	2.22418453952942	-0.737253607677002	0.946199130253483	2.29293444239126	1.50027086991965	1.6624975857747	-1.67964905181887	1.30570891769929	2.31970569120586	1.7954795446224	-0.764481826156766	-0.222932883277842	-1.24851997680614	2.48062114278671	3.09468257139013	1.41385580754286	-1.21861898766483	2.38936095685066	3.83925108550835	-0.647948087467732	2.98306735016303	2.04936810629376	3.6204235890394	-1.68695232111198	-1.50381714022159	-2.42976793855534	-1.97905581411275	0.626920723042961	0.536903211053473	-1.62361723883308	2.64502196264558
TCGA-06-0644	0.548274589344065	1.32181353760073	-1.30020837633268	-1.58849058327601	-1.57878901103889	-1.70619870936099	-1.44736479439129	-1.64165570634696	-0.843626430204375	-1.65258592806884	1.92144202935686	-1.07059360117609	1.45059896465099	-0.844048246786004	0.19034727845841	1.6269418844711	-0.807587239013103	1.51151186506319	1.49002069692181	-0.687888236924424	0.35705168603777	1.4739610138116	1.65451831584958	1.88514850985149	-0.986043084503615	0.591438611590598	1.46311110208414	1.69768147229047	-0.928888993850186	-0.807587219031458	-1.14515402187279	1.26194801479605	2.5243210436223	0.375271910646926	-0.923215850378754	1.05687746455033	2.19465085580747	-0.947186723580148	2.17175841156055	1.6942069176772	1.90059766924929	-1.56809397234062	-1.43562852036135	-2.27383725713606	-1.98091813945009	-0.394117348694767	1.23887918163636	-1.54637969354217	2.38533963295617
TCGA-06-0645	0.194351861751767	0.410509540942658	-0.318223734231985	-0.56010853172441	-0.719051601730858	-0.522519326275143	-0.303984651768836	-0.483818942872066	-0.490108693467315	-0.483900676646535	0.915313466960603	-0.557130088694547	-0.293123887154049	-0.490345268506965	0.489945254286721	1.40740491468576	0.200604648574452	1.21031741903887	1.63022707552578	-0.776296167452219	0.46948261603355	1.32196050470938	1.33545904826826	1.23584457572715	1.0257225732356	0.126766249960394	1.52249845519022	1.36088196659496	-0.308099699218923	0.200604698807209	-1.04945790642387	0.899890272468751	0.340936198844016	0.0604724364305065	-0.0528216339617098	0.853275818054749	0.931507562060877	0.0744182039391798	1.24518489879049	1.25303015439689	0.806363955790358	-1.19476125952328	-1.13490631993941	-1.6050461566724	-1.52830002218899	0.760641769198413	0.0488505521524632	-1.19414201306795	0.409272861758428
TCGA-06-0878	0.849809677792612	0.7761424351358	-0.458797900888611	-0.807163995837769	-0.559272495954474	-0.79787155670116	-0.753636386030601	-0.854951929744878	-0.59950898040711	-0.555726204340222	0.755415546886255	-0.671360245174331	0.0447136820157639	-0.599626574566357	-0.853383531797291	1.25719759897828	-0.289185092532287	1.50127170741082	1.44954593163985	-0.709187559972502	0.142994945080334	1.4655983209902	0.750153144442141	0.728129452734907	-1.12601622185874	0.441790059955483	1.45193823672583	0.95878828493315	-0.459905846831403	-0.289185056995825	-1.15022312221547	1.26440621870959	1.5955298836943	0.452791853969056	-0.093367153805424	1.3244084469074	0.460291052096828	0.998871154194923	0.770888080530667	0.933332712701307	0.433109193682221	-1.00085507576653	-0.997352946933067	-0.498072964694794	-0.677361381051452	-0.396885597670041	1.16440437137689	-1.02742191808246	1.57029295947553
TCGA-06-2570	-0.233153144119183	0.161501968712007	0.165137391967975	-0.0167128112789352	-0.150660133170076	-0.0297289911117858	-0.254128243428891	-0.184589896797663	-0.157273102982577	-0.0428322513743895	0.954080922198289	-0.234031929575963	-0.76418181009427	-0.157513152936553	-1.97484476857082	1.20559411114454	0.386984390423114	1.28165983134074	2.77947754976113	-0.712795708581724	0.978105123005084	2.52099326027492	-0.250227328713144	-0.743901908090948	-0.886925284970856	1.11166890327121	2.81417609105792	0.545832469232727	0.108747428742557	0.386984446248253	-0.828755054885226	2.57195656936574	0.602866801131251	1.52986098963097	2.0100077161122	2.52171493177857	2.32871107444617	0.297705265304736	1.69730445843448	1.45726150632695	3.04384827137324	-0.885913661333739	-0.787752477440075	-1.50457274084947	-0.959969897119168	0.35531386533537	0.538281269588433	-0.818634846345792	0.388656460513047
TCGA-06-5412	0.353511569283548	0.681570848526418	-0.0820500031105495	-0.464927831918145	-0.253817951888308	-0.585868925322116	-0.615118151594921	-0.611612192308159	-0.384873029426649	-0.304175191034956	1.24383567599542	-0.478412920829655	-0.578058042931295	-0.385026978167174	-0.0846050841119541	1.23059183191273	0.42839612563265	1.31992943857121	1.507826955837	-0.750190213628791	0.551728457669364	1.29968423603121	1.19361543070767	1.39099346474785	-0.334535873052298	0.580607890006295	1.42425985813382	1.25063715478952	-0.618608699316021	0.42839618270036	-1.09365282881385	0.940417019981586	1.2861259542633	0.102287509577436	-0.445876660482222	0.855012601895174	1.18235558692809	-0.211270126891689	1.36984802175329	1.33673923975957	1.15515575271307	-1.21403489822417	-1.14843448369693	-1.18581274751559	-1.18305783070126	0.919129805170339	-0.132130256029431	-1.20825773004097	1.38533857357382
TCGA-06-5413	0.991962080157244	1.17636448919908	0.0161382194040089	-0.565981262075519	-0.22211195106037	-0.548604162289881	-0.625882654912054	-0.667601269721682	-0.370272929328901	-0.179538739683123	1.03288623853389	-0.443455376794819	-0.538113787721915	-0.370383711589347	-0.929270139918619	0.854857361905496	0.0253111493610172	1.42262752043149	1.27430144110401	-0.509268101317397	1.01038247062002	1.27836741252762	0.348694052769554	0.328764140797685	-1.22041040336536	1.23362313545148	1.20691011117041	0.607632012427098	0.00173418328664273	0.0253111943340377	-1.09173112133425	1.11340132508366	1.15209671589638	0.425154878109341	0.438832645512456	1.0229826656126	1.706655026172	-0.53181809301385	1.66427335744652	1.49338459655615	1.78746357150692	-1.32969315797609	-1.25055241150611	-0.906673254816921	-0.937252645584179	0.948264514265189	-0.117283403617526	-1.32906867674881	1.2425604175834
TCGA-12-0616	-0.495032259462577	0.0111965496852602	0.227749992363455	0.122600382183289	0.00758449241033812	0.183677090930376	0.0169610419081231	0.0310701632674075	-0.116356591956747	-0.0240308207947844	0.742960392493204	-0.168657994339507	-0.74354539730569	-0.11653648846903	0.422652707860451	-0.0234845616784665	0.0441718964979314	0.183256231999089	-0.191505572761697	-0.500738421487212	-0.555802190024568	-0.228357280000429	0.154959272298004	0.171260953593053	0.190164694294379	-0.543736528851585	-0.203447479888196	0.0464527567823897	-0.267909100489745	0.0441719420368745	-0.45644511664905	-0.383339867689106	-0.188239948499593	-0.336683169478831	-0.269523875706435	-0.378457744684374	-0.421135620675719	0.23273929673237	-0.245480647147148	-0.00399089305211866	-0.455720091942646	-0.20038955348974	-0.273617502662881	0.0635007727180717	-0.193036556832585	0.163577817363611	0.057911221101906	-0.211230934176352	-0.00363629746092976
TCGA-12-3650	0.143332779005032	0.931304621018765	-0.926547026296498	-1.22521762201579	-1.02695005557841	-1.04838967005779	-1.405523051417	-1.18238720394024	-0.79523668868594	-1.29716882954486	0.0214621635110421	-0.921690490758766	1.67406806619077	-0.795420972821184	0.682025792863813	-0.0189991192425106	-0.853015357711128	0.0825102372395464	-0.258005069530102	-0.450681277956041	-0.303172632275395	-0.302200195206693	0.351509783556974	0.488270159473076	0.738987339255047	-0.474648624250645	-0.282818616751593	0.207738010252527	-0.958032900141794	-0.853015339092568	-0.372154674691038	-0.424224967651674	-0.388602816958909	-0.347671307550853	-0.383560233812133	-0.462608873464662	0.0878332389076244	-2.73016282165417	0.514783841012937	0.737502449998152	-0.0376425849042157	-0.967162706547661	-0.98959286746957	-1.11673321495027	-1.31663932477177	1.69316211062476	-2.38152981857421	-1.02026002762008	-0.24655468788195
TCGA-14-1829	0.304589029173018	0.00958727401196309	0.337211495053496	0.226711169209174	0.308451719596369	0.194183026381577	0.136321100062432	0.0665006911135249	0.132984975093372	0.522311833378144	0.815958517821096	0.0342688146808204	-0.948699813899797	0.132720368952909	-1.34178860100415	-0.314044205678595	-0.189601989681739	0.712054964257107	0.306118496363416	-0.601501639792165	-0.423624758436723	0.2708709780506	-0.749229254830563	-0.694256503570742	-0.833048608287963	-0.140306513839041	0.285019194906325	-0.588106837955783	-0.452002548277046	-0.189601951157254	-0.80924639152204	-0.0285899576944156	-0.16415102532933	-0.251455080992992	-0.298342121190268	-0.0373991333735805	-0.0318800347174786	0.098654356523428	0.279776581471179	0.538918583583287	-0.075066073289535	-0.677290675267153	-0.713511762887284	-0.380740750645925	-0.592000839761441	0.452673011698911	0.0115873362907195	-0.712466079228194	-0.0451989539458479
TCGA-19-1390	0.062259260794167	0.658685342376501	-0.571496586228598	-0.862511911454171	-0.622009529859493	-0.812919358861327	-1.15765869978526	-0.950387797569846	-0.640561356753436	-0.891557908418079	1.61695183680565	-0.776046583738005	-0.123730153418379	-0.640832757318799	1.07754568786699	0.304311993743427	-0.488313333315311	0.151400654569249	-0.0742617025358699	-0.645949578727669	-0.715031973917888	-0.188432629817535	0.842564884249021	1.01709735428929	1.47587117464252	-1.04461186144171	-0.107622171248355	0.653251718620143	-0.977477744239602	-0.488313303753754	-0.482652278041109	-0.387848648730329	-0.445918748835595	-0.342053887824304	-0.377024253537672	-0.380283549999147	-0.541257056513242	0.810391441210031	-0.425708860901532	-0.262668848286807	-0.591002554115588	-0.0579235523250216	-0.15259383734948	-0.117393934252561	-0.450347646172361	-0.533624770683915	0.718092850837384	-0.0611601380401156	-0.374997002102589
TCGA-19-2625	-1.47722789530533	-1.08371307057875	0.133177678393685	0.806135399348714	0.349268618579381	0.137576715838484	0.620854988469834	0.480151800224475	0.0259760453673691	0.0620048173212085	0.331472036593041	0.0252570470874133	-0.742400451260869	0.0259637640276254	0.12432336594066	1.30876285696375	1.39019680755661	1.25353765206632	1.62543078847518	-0.68848550052317	1.34311686044911	1.42344497249173	0.989626507489959	0.766443165343409	0.437345070775921	1.06257060910519	1.5792636652172	1.10944196360349	-0.0319602234694848	1.39019689348345	-1.02939305602396	1.069270547225	0.465222681685811	0.214759074432486	0.393521392580753	1.021175911976	1.39194723628257	-0.217808256986464	1.45386981738389	1.39392073605419	1.48031612688018	-1.16360650966756	-1.09326669830668	-0.82129472242549	-0.854955685449394	0.958111930270002	-0.181908141242438	-1.14917568487696	0.528246184667136
TCGA-19-2629	0.438350531963712	-0.108676731849944	0.0629605130374649	0.0325554622167748	0.782560729425549	-0.401007387466627	0.245534838640359	-0.0340867609774922	-0.0956385478496496	0.352412893699497	0.641176659078121	-0.135153402837532	-0.733110946178679	-0.0954684480519324	-0.390714214957756	0.985995787492211	0.670370750474186	1.17964199614598	1.63129057483596	-0.655907846384289	1.71159701576072	1.31211669284803	0.534720422083834	0.419363489525907	-0.514457236109969	1.65449621006755	1.45990978660628	0.719560844400136	-0.0392848829534917	0.670367189291199	-0.975595343444472	0.970237102999453	0.78943853453644	0.192554561238994	0.311500712291346	0.941908453871459	1.20467333686615	-0.119133712884402	1.31490908891412	1.31706938361863	1.29407822061021	-1.06203653086011	-0.994036106177991	-0.200702165898732	-0.359545961953521	0.783117516391278	0.0483440568277815	-1.04228859984024	0.889892999421013
TCGA-27-1830	-0.998239843833156	-1.68396051141847	-0.998588752282046	-0.188183660881584	-0.663394875574035	-0.496364322349342	-0.102553833514106	-0.374357457275256	-0.636447125217305	-0.589580287991404	-0.73226503711827	-0.591074127827592	0.91652500169591	-0.636303596496399	-1.22170768516379	-0.756037676922369	-0.882869057996395	0.140488076119339	-0.0432761537014686	-0.597054951435614	-0.822291881020806	-0.194268181330525	-1.10126710023947	-1.03935936683864	-0.622010884377993	-0.551238955076356	-0.0956193338499869	-1.02097753067491	-0.344913559915269	-0.882869040273604	-0.487790392524475	-0.392672124918901	-0.611021149554223	-0.347351069999096	-0.27344030944759	-0.403426953361339	-0.202325203382143	-0.922455362518137	0.132380370257618	0.42087229370285	-0.277131971642555	-0.670476364838323	-0.731906552405015	-0.535436160444741	-0.833286749742016	1.20854036733359	-1.2690426008657	-0.716434634390151	-0.621946091069425
TCGA-27-1831	1.86385435898323	1.82443269186582	-1.37113623080645	-1.71242971792008	-1.7385304178268	-1.61799823177915	-1.51984127695886	-1.72381913566951	-0.850717579349671	-1.58876248015214	1.85634252416998	-1.08272090968473	1.66584295312524	-0.851148012399495	1.0338396951273	0.56897890148255	-0.892865180616967	0.454281334791471	-0.044113706631383	-0.554945215332464	-0.429895675444159	0.0220164743698771	1.0833436528129	1.26516907679622	1.3434601667236	-0.755896417113813	-0.0110140164105133	0.911108007044331	-1.07375521175158	-0.892865163194114	-0.633382975980795	-0.198568185619378	-0.228189317234327	-0.290571253233452	-0.495833151565135	-0.200960712818596	0.152333931308608	-0.984304136491104	0.585737322986156	0.779221286740101	0.0144134048466305	-0.994444658321607	-1.00741832685493	-2.04788464304131	-1.90138702848486	0.472063629117048	0.154006406135951	-1.01951384145594	-0.0859864832639864
TCGA-27-1835	-2.64521085122171	-2.16992831783748	-0.532113019051182	1.06182366502893	1.03053617688933	0.241414040227444	-0.917932448484911	0.176192592769413	-0.486171150634363	-0.537817997989594	-0.574930685079273	-0.389367090231061	0.311878737350348	-0.485907914998533	0.830307657089711	-0.0860440395790008	-0.417077009547617	-0.179970735197058	-0.401468189380782	-0.380894718158236	-0.508777840702482	-0.468830523771077	0.299128905305529	0.322163024202728	1.09670377492092	-0.756337680620248	-0.426307414732831	0.134349021604517	0.06357832140468	-0.417076977848591	-0.177240006354098	-0.519146802760332	-0.571188217478144	-0.35428935634787	-0.25893066335559	-0.496188777036572	-0.561619953440011	0.399221255568018	-0.462552788515992	-0.305580044308204	-0.610229921283037	-0.020305194334174	-0.117996628953797	0.309382796816468	-0.00847846731732794	0.024429774802063	0.126246380323331	-0.00512542026703166	-0.539804319662393
TCGA-27-2519	0.545042778416115	1.02719890262808	0.765406913395451	0.0685162329087089	0.520613055211029	-0.0688378325281196	0.0489780644142958	0.172889235744866	0.122876722821582	0.452136839936202	-0.156803941622063	0.210354539437231	-0.660700289910238	0.122835781482401	-1.14701245391875	-0.284420695266435	-0.0993614287650956	0.577888955702608	0.239161469093329	-0.605490629650315	0.00620310310985309	0.1774176496478	-0.556338799743945	-0.430703975164875	-0.644024500828917	0.185988036674629	0.225479844688899	-0.464843676709948	-0.543274955029059	-0.0993613875329147	-0.744357862124779	-0.107915335319278	-0.152066008128366	-0.287282392067791	-0.332952683988645	-0.121616080022331	0.119819969347415	-0.566963934596275	0.438519915654847	0.719871304361982	0.110731139851785	-0.780798232469893	-0.802421255188169	-0.275565267514874	-0.492165951571478	1.03143315591664	-0.649191524706064	-0.810688731970355	-0.00349120172235764
TCGA-27-2521	-0.168516871302393	-0.193153088779553	0.136911231346606	0.153398843776377	-0.0649281952090872	0.302024138282055	0.342570036829059	0.259700614171098	-0.137113368455539	0.181900162238104	-0.438616039230176	0.0068236750665014	-0.326969169850048	-0.136412771943008	0.699215771306521	-0.62092606360484	-0.278549632409842	-1.14811651811934	-0.842783899329111	-0.0256641013167204	-0.594257865437507	-0.957103470588139	-0.202207805378651	-0.122602801341122	0.106395166974639	-0.554189611543036	-0.864944501148626	-0.380326779125952	-0.380817960646479	-0.278549596554258	0.988761718151834	-0.723019840380089	-0.431693946779692	-0.377389651448366	-0.315317709835656	-0.709692744844591	-0.642256754129952	-2.05366678854604	-0.667373471729451	-0.589617917433372	-0.66821255679423	0.338780527073431	0.24846495953154	0.680638688814982	0.5329918507235	1.56589584099173	-3.1686530763865	0.389121963400855	-0.265352512176927
TCGA-27-2523	-0.368978333907684	0.332459896987529	-0.65750887273425	-0.829029029283291	-1.01212177484994	-0.934254596202567	-0.741581931667949	-0.995702043892534	-0.676522929705984	-0.998540355336866	0.339458817928764	-0.744257938456469	0.528488894754	-0.676760019518106	0.209447869723792	0.185725728150043	-0.654255977850736	0.496358370299817	0.14202553997098	-0.614023904650323	-0.397970654470555	0.0701242044237785	0.373593462070202	0.501190083303889	-0.0701475704402593	-0.331504088695346	0.117184539510681	0.289326129267238	-0.823531013445124	-0.654255953268338	-0.693782753558339	-0.198382654893422	0.146081860852949	-0.32398720340652	-0.361475953176328	-0.320367551921937	0.406093939107008	-2.50321403736586	0.873294811833792	0.998615469870104	0.2172487971359	-1.16761910635452	-1.15096118424849	-1.60327871382749	-1.67125419187659	1.90742302658522	-2.87631144315445	-1.22179510864161	0.42263175737893
TCGA-27-2526	-0.0517260777178279	0.28750060466338	0.360782031882711	0.0939980258818186	-0.0385505379756231	0.0577847824367182	-0.151963389160347	0.111911897947094	-0.0254856556980439	0.175179625834252	0.398933442208781	-0.0331433923841356	-0.721857999863453	-0.0254636330132056	-0.100960785504115	1.11850906785582	1.48051015349541	1.2969688415645	1.0935489656656	-0.657175043250582	0.957680648926791	1.11718681222053	1.27261701597705	1.59569911140256	-0.836811250851468	1.07959999664681	1.09517800361143	1.29253048865855	-0.971996117962362	1.48051024213213	-1.05643744018131	0.82261993238861	1.69451270610825	0.142915948233676	-0.887195984561867	0.776704260903826	0.947906819076298	-0.0452610653022505	1.24295691242049	1.2665432137566	0.860972831557977	-1.22218124612424	-1.16838013502381	-0.440250215541449	-0.690092926522326	0.906943073388477	-0.0703895893686875	-1.22637172990056	1.75116913189318
TCGA-76-4931	0.587516114179995	0.655177172164216	0.305615869695833	-0.132513817854702	0.0258388287827984	-0.307854358487751	-0.154461887644439	-0.185535661574421	-0.0881820792511855	0.216865463007657	1.26672313369459	-0.214176026342671	-0.904621529936803	-0.0884587516139497	0.979042484770533	1.69412813901319	1.87500159936193	1.37416917228185	1.05254852719947	-0.311930886645434	2.06843578556663	1.23564118548064	1.75224704738379	1.52900368174986	1.12315673568423	1.51035866703451	1.05590742234099	1.75999655528171	0.428950001309476	1.87500169983549	-1.05679582723336	1.15466291334525	0.657491316141813	0.664447851967053	1.02503406640992	1.11154794495272	1.27860003032353	0.0010092477392794	1.16669702540478	1.20764124380499	1.65015141869739	-1.02941784642586	-0.99942253852546	-0.30261647784771	-0.286197867308495	0.375683878186383	0.563771473568305	-1.03571881157323	0.719613409598083
TCGA-CS-4941	1.19409064772647	0.492273477713955	-0.81053301053225	-1.01313275551175	-0.821988085342822	-0.831913333492859	-0.970296256295433	-0.950844125710191	-0.691647992990437	-0.724999415517884	0.955959875653823	-0.803785112960472	0.331479687143091	-0.691892925103759	1.37395653168649	1.31118245014514	-0.305424741321362	0.966266086900994	0.684299490219455	-0.657943564255914	0.566264888154931	0.62417106943916	1.79109949727424	1.85971469726733	1.65642787436352	0.0353848684064234	0.647014937781839	1.63152242229666	-0.468770236979796	-0.305424706272175	-0.94604530741025	0.28054931897873	0.171733582467449	-0.152767224221937	-0.267826053049241	0.282680195909081	0.263632162669816	0.176868321354724	0.639350659560883	0.813502378055573	0.166448901760517	-0.961535838049795	-0.970550590114618	-0.648989732079898	-0.864958920104962	0.199683958420778	0.482872229880017	-1.00065863972019	0.316633971066237
TCGA-CS-4942	-0.310925069599392	-0.745850516118654	-0.577460088079549	-0.272173292313373	-0.294880295132561	-0.312989428310875	-0.388177431822166	-0.353629154017708	-0.473684298455871	-0.363680816337295	0.763778374846835	-0.52527825907364	-0.275487554984176	-0.473835253211798	-0.0074338255882494	-1.1104676754007	-0.810864924520861	-1.78111438693734	-0.981245101045865	-0.219146803296332	-1.57584831598776	-1.1290066041902	-0.931318681874247	-0.879447947387588	0.979442534993349	-1.66504407796492	-1.0091280358056	-1.06129000044384	0.111857678466017	-0.810864904637564	2.07973326498613	-0.77185978424991	-1.12575440593408	-0.378910493147484	-0.315036636554165	-0.743897057229522	-0.786282703959709	0.440776920620045	-1.18254110108272	-1.80540545669527	-0.802994376617538	2.10250695864006	2.24900068731698	0.759077800333619	0.7859790137652	-1.6566169486884	0.456289596279094	1.89909146455938	-1.61895673909819
TCGA-CS-4943	0.923310860626155	1.41092721106816	0.817027927109581	-0.0578066707803182	0.511878513548597	0.238172152133544	-0.105349084953124	0.083617931787441	0.125143058425902	0.476580728367178	0.832552318088097	0.0251030672213749	-0.948004381953802	0.12493204848466	-1.24290438861335	-1.58272771496299	-0.863423962480787	-1.45182936572514	-0.943401868834556	-0.061120812008615	-1.56509581677975	-1.04200914793736	-1.77079748249469	-1.63501397882861	-0.259460298430799	-1.30830246528205	-0.960685199471953	-1.78821059323232	-1.28790540870684	-0.86342394417454	1.61322675438226	-0.744893128144632	-1.05012866604283	-0.377720091025799	-0.326881862369132	-0.718247783409664	-0.786012871648325	1.09172447377442	-1.16937144933593	-1.76882730246225	-0.804820920852987	1.98238090130906	2.10792242465234	0.938470928289533	1.07192406774829	-2.21856316778834	0.976157078971775	1.87426726388155	-1.42444082676502
TCGA-CS-5393	-1.56111986210551	-1.52510033854332	0.754531212349237	2.12563705779044	1.04133363439799	1.78990353108419	1.85485492641289	1.5818956534833	1.31981128659997	1.14489005971965	-0.12297028064765	1.17416091233272	-1.17197081026013	1.31946761295464	0.696924361173947	-0.665237514998319	1.07141906233077	-1.15995163693343	-0.897127775645856	1.71398714211843	-0.350178266775113	-0.95953584653169	-0.242914447468206	-0.196637770233475	0.151680019563788	-0.351508847868662	-0.917064102905593	-0.408882756337777	1.22993133839246	1.07141913869258	1.22568781333175	-0.699532376900789	-0.50171177642319	-0.36481175575443	-0.270914371359761	-0.670883393116646	-0.74119647987345	0.773981968515975	-0.987168796788465	-1.24472241496681	-0.757283353147444	1.27669794306496	1.29590556550416	0.997700061931794	1.2085582308476	-0.910929812876548	0.359756119490226	1.28601905654165	-0.384484588052278
TCGA-CS-5396	0.91630565321247	1.25150502916707	2.14963178161127	1.00685691456245	2.23227227193219	1.22031415827822	0.901384043228697	1.37812174634452	1.87460679806483	1.9024872030055	-0.239867377253582	1.6099705951862	-1.26576536404183	1.87448872954555	0.345361862581823	0.0509721522592224	2.58988130950464	0.170679938554672	-0.394909014247875	0.737762788329602	0.952573246594352	-0.0932044241612281	0.0136426928884984	-0.190812071739883	-0.233549786593805	0.906004321817556	-0.318579139016368	-0.00479307956992042	1.54437469722134	2.58988143142839	-0.20279009971779	-0.146897385510271	0.00485311466015326	-0.0709376159802893	0.357939530982776	-0.117919193726828	-0.450369587708366	1.1007961192498	-0.40824746232305	-0.164928584852833	-0.408579221019195	0.271919316562978	0.246103266779395	0.817762785341906	0.920446786084279	-0.726527646666528	0.882773706005619	0.256949440795015	0.18360406520344
TCGA-CS-5397	-2.43535043259781	-2.51672099260848	-0.76791741972176	1.14835908656679	-0.256772512265993	0.820450499878898	0.116282367311218	0.908445835486105	-0.368400794513622	-0.329708209927214	-0.574796868002033	-0.236689009786669	0.0590261535829325	-0.368333348244071	1.0150658361797	-0.643107924602784	-0.460758130175621	-1.5722827931105	-1.00448719865662	1.07330495321934	-0.618691256006691	-1.09743530545606	-0.0917416755650171	-0.0117085093457402	1.17383301672988	-0.874942978466077	-1.02556057548291	-0.289360020111539	0.0605471194649341	-0.460758099787261	2.01261593543244	-0.75049787034515	-0.86863773758979	-0.376406367609362	-0.312741474412616	-0.722524525758663	-0.737596603775984	-0.409233573546777	-1.0303514075105	-1.34083709730039	-0.737139697972134	1.59458607191132	1.67574114094531	0.858440499831941	1.03927755671228	-0.572387958424412	-0.234028547975596	1.51347510624176	-1.00896053303684
TCGA-CS-6188	1.31793189122228	1.19021589866456	-0.769322266763909	-1.16495971798496	-1.03606808042119	-1.00533698277216	-0.976973371166492	-1.03650834836382	-0.732290221913858	-0.90302529823642	0.507975322359085	-0.837975579051211	0.775861716013014	-0.732471757877423	0.321900660347076	-0.10069378474728	-0.846217691793648	-0.416441028479352	-0.738901048311114	-0.0278630765648507	-0.645404037555174	-0.3216208011571	-0.29705807656113	-0.508320403627267	-0.316024146509147	-0.480920085167046	-0.546039442589769	-0.336077217784842	0.952254549368615	-0.846217672971122	0.767678758535328	-0.354371641570197	-0.144981304117616	-0.294290902467459	-0.0257788150142746	-0.315157602816675	-0.551167267704193	1.06119422047745	-0.617422214630744	-0.482042185740435	-0.506764771022849	0.744281749353623	0.754048225087016	0.493249034201855	0.550458882479279	-1.28133340678061	0.975638563353038	0.615669751055705	0.0346226663036767
TCGA-CS-6290	-1.23534148565334	-0.403909417285497	0.01034735927082	0.154249109268108	-0.389513665272363	0.343243916573053	0.347552811200214	0.204934577956606	-0.263790238520308	-0.382579547707057	1.14257915080117	-0.353374219807596	-0.705709070126788	-0.263994335919934	1.10973742564459	-0.663018360735107	-0.354641761137093	-1.86411466557128	-1.03869500698324	3.71135774198608	-1.05865451002014	-1.15302195359784	-0.0933025527915401	0.00998107000534161	-0.889230079556712	-0.684904063738792	-1.06570706628929	-0.293656369671904	-3.60244494380008	-0.354641727564678	2.54690687926134	-0.759020551511301	0.242957416449131	-0.376223591361089	-0.332819311598668	-0.741474499382229	-0.758263728740964	-0.640085333505707	-1.07604111486316	-1.50382411277	-0.768156042107173	1.61263510276602	1.67814802131419	0.989984521094006	1.24205924811678	-0.0419210077215792	-1.17348976860229	1.57893666648545	0.594111106958347
TCGA-CS-6666	1.38963734071052	0.967106341184681	1.7302801578796	0.854540908397211	1.58857230253964	1.1453555069843	0.824514961430824	1.0396520111722	1.73375337049766	2.01311424956695	0.861659641765115	1.11884760606287	-1.47211029145844	1.73313606847349	-0.480100883373146	-0.782380412997772	0.712628489108127	-0.511223097831742	-0.27516803338559	-0.687209053161869	-0.864314912454917	-0.511874545442028	-0.719502064322114	-0.50348581237202	0.207789837597524	-0.820905645689628	-0.347235341566846	-0.787153555732216	-0.81525045306297	0.712628554704319	0.0987970271465804	-0.582954512161498	-0.744431142546548	-0.368408609650541	-0.329242459028109	-0.545667257924327	-0.723731960966158	1.40578488051819	-0.94346342952577	-1.10672884276705	-0.734092309516042	1.23084240610474	1.25795204061909	0.823388494970154	0.884824434090321	-2.07610821411289	1.32031250272615	1.21351063752984	-0.831141293705427
TCGA-DU-5854	0.643543368179237	0.0289605063326594	-0.256033002715154	-0.341661256310656	-0.273378123989704	-0.0552944132834565	-0.099761918696305	-0.133117608011127	-0.410524146790052	-0.0262813544927182	-0.833591028888668	-0.248925658833753	0.270237139621564	-0.410105676099313	-0.0142778695029899	-1.08296556943885	-0.771740633941662	-1.60571848786711	-0.979185131911523	-0.151992151987368	-1.51340702610988	-1.10202099446985	-0.904962851176792	-0.835266260347548	-0.0694568457539061	-1.31594904315589	-1.00094592126798	-1.03267962468413	-0.446035125440326	-0.771740612884428	1.86307482149742	-0.76217141260622	-0.761875426112052	-0.378534548252016	-0.316518864619827	-0.732565571296583	-0.761673543035934	-0.0584105983284702	-1.05657975141893	-1.42124061983239	-0.779694231756404	1.47132808400804	1.51903466921727	0.777183932284368	0.75390691046731	-0.439691930665142	-0.221480190382955	1.54098960460934	-0.800941031989789
TCGA-DU-6397	-0.386519325714349	0.0920030782283642	0.0790464797979377	-0.0599969222019006	0.404820613423927	-0.0781294616264588	-0.604416723168374	0.0510028166965021	-0.269365819583458	-0.166220091681035	-0.155208023035152	-0.187351879305509	-0.27640217958369	-0.269181449159101	0.198340156748535	-0.192028017371387	-0.336409176344648	0.0640673321288662	-0.203391522385419	-0.305311525932674	-0.346573670385896	-0.235468415518309	-0.188985733098507	-0.279003312194998	0.0876461282907386	-0.330380039960716	-0.227443129301066	-0.250733707183707	0.286207393000501	-0.336409142225158	-0.282537230448489	-0.376788532798273	-0.36927261152377	-0.324821059701293	-0.182630383239075	-0.369106089898376	-0.314093754659429	-0.207104667788899	-0.192278354537811	0.113238882752004	-0.261465512419071	-0.015295960064269	-0.0404785024287563	0.0220224181229681	-0.0438941636961233	0.225878901001198	0.0777416384903957	0.00261554683386991	-0.256104957083451
TCGA-DU-6402	-1.63696776792007	-1.43632365257001	-0.282000995051762	0.602126434146915	-0.50203300712908	0.452871484684947	0.773856779613298	0.553837752461282	-0.22602669594147	-0.215781556268421	-0.573837135194054	-0.066535757033629	-0.162853683283264	-0.225986107937362	0.474725825570778	-0.670702590476139	-0.464392081645474	-0.986715662920662	-0.860422846246438	0.403338284639957	-0.688791597490887	-0.871145479872016	-0.428493928430083	-0.429940222362453	-0.795113021563265	-0.38492044112264	-0.860558526196	-0.565051590794224	-0.004372875700928	-0.464392051366151	1.11063734103779	-0.670355051066439	-0.0611210714305231	-0.368651361029205	-0.301288697373175	-0.645061879277637	-0.668763114664289	0.0322629738459382	-0.799017862177799	-0.790566354982776	-0.669051548273431	0.840000056911516	0.826600827938338	0.812732444503943	0.875322950133401	-0.0773112110151816	-0.165722846527155	0.894577242885141	0.217477371085403
TCGA-DU-6404	0.0316614239438518	0.772373031920143	0.040080170314656	-0.400125938919969	-0.437845493421667	-0.244270230874987	-0.520100410787037	-0.150779633637075	-0.375844045334569	-0.360255404522623	0.617901157077605	-0.404981373456065	-0.399280839425179	-0.376045162617347	1.08457610894316	-0.410411419088383	-0.36357203698357	-1.04131216580218	-0.82423784401847	-0.263853952047965	-0.808200244455717	-0.922753873553566	0.137727729734692	0.209615308343812	0.687555490674425	-0.90586469530141	-0.844980847944508	-0.0679504447622404	-0.410364139777272	-0.363572003679111	0.863338247811701	-0.711160612995984	-0.546542357161432	-0.376692289983217	-0.31331792227052	-0.693200206115463	-0.695672021360533	-0.474814867874675	-0.809758590989503	-0.865424318995183	-0.722100107628587	0.665739609160544	0.603432724248648	0.669649649717482	0.517497057989611	0.429837324548156	-0.958523705745348	0.736400138160382	-0.446278818635784
TCGA-DU-6405	-1.04743635616965	-0.609073365467297	-0.976674684146273	-0.779843791130883	-1.1071767039594	-0.757137487985969	-0.637163968217837	-0.833044495386954	-0.730438498789922	-1.18154227409122	0.281861895868377	-0.822270272726576	0.878538065399252	-0.730650912817066	0.626535296071302	-0.930418740471735	-0.889673972969099	-2.04713248471054	-1.08433978108468	1.87730156277181	-1.2849783616696	-1.19927783382557	-0.497026978190281	-0.432395325485316	0.661428228364924	-1.31924631344873	-1.11218210913231	-0.666745743313577	1.03780971305994	-0.889673955450493	3.17669402796263	-0.772580487277796	-0.837489444541889	-0.377425236390035	-0.306665690765348	-0.743788958643955	-0.771504993286538	-0.185106275156133	-1.11219716144865	-1.57913682138216	-0.786701067496232	1.74772645481225	1.84308234342455	0.842806993963552	0.913805788258969	-0.187745383370676	-0.939829648270172	1.74979717911342	-0.940523563060139
TCGA-DU-6408	0.624430707294081	0.683263956531662	0.747562119639674	0.220295786614725	0.760291065806049	0.399820258059985	0.503384303133767	0.308468336816673	0.273057017601357	0.688077103198169	-0.209691415400573	0.361009168406114	-0.742233608938097	0.273124354447305	-0.0387260120971599	-1.07628061277925	-0.423511012881659	-1.5060508514204	-0.946994137081907	0.188327743654539	-1.04855745068373	-1.07079656127514	-0.898725923361116	-0.828473297240087	0.458895351927655	-1.05386235268494	-0.971177033263927	-1.02288764868619	0.0908559838299172	-0.423510981375687	1.64892805262025	-0.753588680648096	-0.935722326594046	-0.377588599393598	-0.311856243439738	-0.72372137521981	-0.76233719017299	0.259100699174525	-1.04844328666703	-1.40514391628163	-0.783281115033892	1.41209979846817	1.45033480392573	0.904048774431032	0.960897823295415	-0.552740470511831	-0.0499361580962856	1.51370087835914	-1.15062942250367
TCGA-DU-7010	0.286018414784635	0.323441065341543	-1.42740980665914	-1.5072571534067	-1.55924719797079	-1.60408877275831	-1.38059421473883	-1.53749904464311	-0.846483429126907	-1.60388012170901	0.773979562698421	-1.05126724015799	2.18333030814401	-0.846878972300004	0.590571209372213	0.177758392738943	-0.923185408250585	0.0662100231086106	0.106006860204523	-0.788282765142095	-0.999071481397491	-0.114657386388321	0.473559705327679	0.534877833475516	1.97371545113068	-1.43478727732377	0.0524872532493594	0.329484071379221	-0.670601463158718	-0.923185391737499	-0.518551948595992	-0.373549536680779	-0.794093009110435	-0.351304823262557	-0.34703671023175	-0.385618444713787	-0.497272903202943	0.562611406335191	-0.276928536093074	-0.125921224670603	-0.59778463515729	-0.326118952318837	-0.4222517778923	-1.35849359485414	-1.59186345712696	-0.467423901212952	0.710309814228261	-0.383835398522714	-0.974620096226573
TCGA-DU-7013	0.323013739906045	-0.212131947682287	-0.959496194845886	-0.919078483536659	-1.02529685278134	-0.854985333139102	-0.76675264981875	-0.947652380424821	-0.713522309590206	-0.874169507288584	0.58610136272832	-0.813910528665469	0.615134655093506	-0.713773668266029	-0.381488638370192	-0.869131966203285	-0.91399492458422	-0.628801691747031	-0.616630605745771	-0.508493514654021	-1.3852372933532	-0.7214269524238	-0.876293478855607	-0.828245287553945	0.441982515860332	-1.34620519581539	-0.64323824647623	-0.951703356627965	-0.216634178486673	-0.913994907795371	0.250952546419769	-0.645291239919185	-0.892919098516597	-0.372527289698059	-0.303929028555596	-0.61941936326281	-0.701437518535177	0.736624166474991	-0.811683953271764	-0.873691853377949	-0.73447769404709	0.670802674487267	0.609376596808128	0.336288832461633	0.0331837396538269	-0.811732170921675	0.627320681701418	0.710450905102284	-1.09731713301333
TCGA-DU-7018	-0.546612861702959	0.540158099036822	3.06076071092987	2.25931548974858	2.25744606286439	2.6881613151166	2.86848767878882	2.56565898643351	3.88130186132293	2.2117569791121	-0.926439520673403	3.32993148427162	-1.37632834615422	3.8811823958106	-0.878096269311432	0.0390863306030456	4.25161958527468	0.809648838511365	-0.0264522902377583	0.0479857274324687	1.31904444236755	0.371212435609677	-0.429878592186578	-0.559999806871905	-1.55505928615431	1.59978294854216	0.0435804589015699	-0.218768203311302	0.795930060246744	4.2516197570594	-0.710774689226728	0.317412378870669	0.62007049229496	0.165048756684567	0.644824203013858	0.333963242353767	0.0956081991324228	0.562737697840824	0.317658208184905	0.609157168902526	0.177455563411979	-0.654400438696955	-0.693951937445079	0.534141512474565	0.449861959017577	0.397957058788425	0.30574184962571	-0.677996989612955	0.806315344661149
TCGA-DU-7298	-0.471260682513573	0.0453876809854803	1.41247644085913	1.21220482380302	1.18762217940742	1.53164276810014	1.57849095562045	1.37812174634452	1.26948052080798	1.15824014764723	-1.07076451342985	1.52865934103078	-0.876532854400971	1.26987636219316	-0.779927832958945	-1.34611419290796	-0.441033886550298	-1.3221198752828	-0.909582122073856	-0.0376103703657085	-1.07766297918168	-1.01979228583291	-1.42777316855595	-1.35321458848123	-0.766442974431243	-0.736093130380752	-0.930306018472071	-1.48717190709141	-0.215014268042667	-0.441033855570105	1.31946272481076	-0.739783358484227	-0.695844164107245	-0.377421602890429	-0.313771106761329	-0.711623309210446	-0.73900933824824	-0.0292185703506399	-0.965806430359102	-1.18296519844854	-0.757910779686609	1.14724868668781	1.14921067010866	0.908594713850168	0.981639863530063	-0.166261762046993	-0.293611259522611	1.24936905107555	-0.689085035683284
TCGA-DU-7299	-0.0658179490294023	0.280646214661796	-0.633957559019479	-0.790105435704241	-0.356154011709725	-0.853534195908003	-0.970296256295433	-0.654332612584696	-0.705774796995193	-0.850779229430053	-0.997568577049749	-0.684002356510295	1.50430811016987	-0.705633419760905	-1.73227941136535	-1.56721850374529	-0.995796350790449	-0.774190528217874	-0.686166091896459	-0.371426915178796	-1.00821684088611	-0.797193677482119	-1.9945504876471	-1.91653204101119	-0.572734278885124	-0.729109326579922	-0.713025543101021	-1.89840829451383	-0.26840979818179	-0.995796336456077	0.431188550047843	-0.672808185370902	-1.04014650904353	-0.375803156865644	-0.314188273537006	-0.669546384271668	-0.626898666108849	-1.0225493715084	-0.594416891423052	-0.485992382011772	-0.671554784608428	0.158257163088362	0.0532463615615694	0.525724049843763	0.237717778097462	1.04359229286046	-1.68120279251211	0.167335209386136	-1.41336582676957
TCGA-DU-7300	-2.61083786155689	-1.87232727623072	-0.674167656075156	0.469671248461334	-0.884969662158642	0.284963027696143	0.373204987464545	0.188272140391262	-0.603863049316508	-0.903769187205014	-1.86737661305347	-0.379689544163235	1.60897278847827	-0.603375373220032	-0.0731380208991724	-0.763841104500956	-0.812400005529041	-0.688780035044895	-0.621630561734543	-0.531053144352995	-0.931071094266089	-0.749493751843514	-0.635853812210573	-0.555505138257989	0.289482544907537	-0.902708475891448	-0.650925473143964	-0.746130046359517	-0.632622670802971	-0.812399985691805	0.28816687695046	-0.660556917310367	-0.773472645396081	-0.374687300704375	-0.317273237147523	-0.644148304407352	-0.618937058207302	-0.591567524371179	-0.585177810436255	-0.468914855576973	-0.660420381022834	0.162857218770464	0.061350156015751	0.35534319095024	0.0361183967045142	0.766241952544598	-1.0826329675089	0.169212556824224	-0.847123545133156
TCGA-DU-7302	0.674835900026935	0.280060244915563	0.155316943265717	-0.0854566539418893	0.280461630397597	0.302024138282055	0.0906078201455596	0.190462924700815	-0.225767084742212	0.319267485852449	-1.59562677792717	0.162644496681887	0.366086999137289	-0.225190444549643	-1.16066438746555	-0.996358805531037	-0.727732383166893	-0.0718940717808	-0.445364269480623	2.79831251667268	1.37640281377598	-0.405233440054829	-1.28217186838477	-1.29015327701882	-0.833715186363686	1.44820899215907	-0.456761995495819	-1.15678986094026	2.04174925259853	-0.727732360789179	-0.160442486079329	-0.37997247159603	-0.578010567790667	-0.129673281899638	0.118309491493857	-0.375324747274032	-0.279943455708511	-0.389801450466301	-0.119047476522629	0.14973655739965	-0.237881288799182	-0.369608611384259	-0.455539412878587	0.778706463056532	0.793629231844247	0.909712147869403	-0.914750724376932	-0.400387662774047	-0.57804668809167
TCGA-DU-7309	-1.5389898443684	-0.759108879306049	-0.535639417196746	-0.217623752147728	-0.840007204681428	-0.206453343131491	-0.293692596776494	-0.246835019580236	-0.583838542244613	-0.865821226953143	-0.827681271013823	-0.497325554554975	0.75362310628096	-0.583652101936	-1.24973693285302	-0.875398953490375	-0.858414338975832	0.0495245094797239	-0.410051744573948	0.687233559785932	0.619628284206635	-0.354453364024134	-1.11116591740175	-1.0148280980696	-0.912357933865279	0.802480609902081	-0.393943627624047	-1.03252014558711	0.24585686482302	-0.85841432051927	-0.285804153443106	-0.400155179424811	-0.443432023913409	-0.272582718073649	-0.187121581351239	-0.390112757916444	-0.361036919368808	-0.105281801697089	-0.146775106790398	0.123925366562054	-0.387418898642013	-0.405039890332374	-0.495676028030691	0.693614813987088	0.566114315322405	0.537737300961747	-0.208109158286772	-0.442444224487538	-0.362544292394732
TCGA-DU-8158	0.0782971590174107	0.884247543685542	1.44632288056486	0.678278751279341	0.920085558423109	0.873972594990268	0.748097968598542	0.769955265369614	0.922062052590051	0.932096947499029	0.37612904607948	0.730635246024908	-1.18232978826952	0.921697123971167	0.245118245654429	-0.628706844942505	0.445663487099388	-1.00513691694532	-0.984242900378091	1.30669034118485	-0.285884536308975	-0.682586914390654	-0.527010852967989	-0.632216766276759	-0.750296589369545	-0.0419604121108202	-0.939873167373211	-0.584621228276943	2.31194365195594	0.445663544685211	1.59957790900726	-0.494592897228651	-0.0965422082684567	-0.287241986780748	-0.00462460312186963	-0.456909618892418	-0.635546352803531	1.0755503423868	-0.844825938249097	-0.911681362885533	-0.581627150486024	1.34748253389291	1.43049055906633	0.852342065467614	1.14097433832699	-1.07981196447581	0.637526482778843	1.23077350270308	0.129554373844326
TCGA-DU-8168	-0.115475575169188	-0.145854430893973	1.40859331770734	1.36467351933783	1.44435833865685	1.24815164260997	1.45069588761819	1.38950801457172	1.67778323710707	1.59396548788654	-0.297106748381222	1.49759249460181	-1.21142487072141	1.67743963133317	0.219925049561423	-0.410445404660797	1.74851475908907	-0.0550241801321335	-0.515989567500074	0.930125289501775	1.10825547223194	-0.441794369058567	-0.177633538562539	-0.114778925374575	-1.16480712269894	1.30440030410133	-0.523300018753904	-0.25250761202065	0.387274167864623	1.74851485576736	-0.101301927693352	-0.411764160558134	0.375756688532836	-0.276978204016696	-0.184223590067856	-0.407505749333778	-0.324644456486028	-0.38183092333101	-0.194742008423304	0.0760520637342895	-0.277187603726684	-0.241326957616979	-0.323338851755466	0.782749267605641	0.818446202312531	0.762088457426694	-0.667128371614456	-0.255289849567561	0.682361550291991
TCGA-DU-A5TP	0.178603322528635	0.632305778186325	0.812959330457271	0.301203657251411	0.872430064481634	0.612685147001797	0.706082222233918	0.458457359010753	0.164068791680529	0.543125179390141	-1.20795158796747	0.52695113092878	-0.280950032176466	0.164791723965578	-0.723480774764311	-0.709655913846764	-0.369858779047674	-0.0504549196142306	-0.321792434380587	-0.0251304599688623	0.64010196805715	-0.393754544362815	-0.85969224359746	-0.811112459590106	-0.647801726673793	0.746393603939612	-0.34437994254454	-0.861345002194926	0.0356508926209345	-0.36985874593185	-0.291655866599348	-0.476904539757354	-0.394529027047668	-0.337457259435679	-0.246752060029932	-0.466901303504364	-0.491994577415835	0.134998433795311	-0.340009762003967	-0.122893362162954	-0.53345273387689	-0.200947692874653	-0.30253096435322	0.828803807520172	0.767980125509334	0.385520218208217	-0.140561450081376	-0.222919162012922	-0.272142824580457
TCGA-DU-A5TW	-0.250312318969169	-0.228308700736117	1.29054848916762	1.31891394471963	1.0453253036926	1.55276397854278	1.64378851392767	1.34708094920796	1.5155109288032	1.43978204327215	0.133679497211499	1.21962726205936	-1.28020099882991	1.51541502339941	-2.72468868631635	-1.68418533661498	-0.791488103815367	-0.377587887594972	-0.407700145881118	-0.0452034002469522	0.605033541464703	-0.438217767887559	-2.64493841639794	-2.75261705935915	-1.39863288218551	0.925900979254004	-0.411328962577331	-1.98339715973999	0.843748931455604	-0.791488083350663	0.0875911048336454	-0.497536122351995	-0.980236772112263	-0.352639000169758	-0.209402249782234	-0.531450041525874	-0.460117334168959	-0.592781714578017	-0.301621100160572	-0.0399990798759451	-0.48872298357555	-0.17684152626452	-0.260654319842039	0.831812670315524	0.798663103359797	1.22859870027571	-1.80848177001399	-0.185151003516426	-1.31948811305613
TCGA-DU-A5TY	-0.304931655278255	0.513019655795482	-0.255810327570659	-0.545924711395353	-0.622009529859493	-0.650455228216894	-0.434849488033456	-0.518511974056398	-0.548512283185083	-0.663727494887124	-0.610765201650168	-0.471577632902736	0.507262223088908	-0.548183876306531	0.799648210214415	0.00998510438372661	-0.464130588832811	0.0734304242656826	-0.377496193284957	0.283312973641141	0.0274561524761335	-0.24616694715634	0.357320192021413	0.268371133901562	0.454945008317262	-0.103290063297333	-0.384333355689074	0.249482677436143	1.13608104721478	-0.464130558545642	-0.251435819241074	-0.292208832077082	-0.158688217365609	-0.24357797017753	0.0534174515517708	-0.269051667252384	-0.271948760162916	0.0846614892461132	-0.129004264254514	0.157924639031302	-0.214194793874428	-0.252275083151784	-0.322013838478264	0.151818262174729	0.0552194426856623	0.335973950266579	0.03033557890347	-0.245373395931135	0.0129956768705209
TCGA-DU-A6S7	0.812925989250358	1.45358587620444	-0.0984570485018196	-0.738513327115154	-0.427726549874586	-0.744822752175704	-0.770658723917642	-0.819007903190395	-0.481788377784015	-0.477613911809349	1.58590381547333	-0.60308921579409	-0.514527029361848	-0.482036706592901	-1.93300593709057	-1.32775531965154	-0.956448344549507	-0.595232740576953	-0.430046190714375	-0.0803922705416523	-0.549264772847086	-0.431370846263038	-2.09574255504638	-2.27795087378649	-0.0206976959832302	-0.478865072733762	-0.414043052326197	-1.79721492045026	0.99525412486765	-0.956448329034486	0.515170568130644	-0.497028996344947	-1.18932968961883	-0.348198281900893	-0.187615752960727	-0.52772793083959	-0.662174553934129	0.937067580126416	-0.820901070839459	-0.792680145122649	-0.646374548744839	1.1772459240683	1.22849428646916	0.763193454114111	0.87103456671884	-1.38965615413095	0.938929188643254	0.954584224377772	-1.95896192099148
TCGA-DU-A6S8	0.0534794480393284	0.562726916467264	1.86854772567089	1.23104058906957	1.95757645756086	1.82372845585949	1.81455411383208	1.80647784849173	1.63438032692964	1.56608820145255	-1.67629332389655	2.19078144248094	-0.75432363450542	1.63439730230137	0.61546883015393	-0.243991483775501	2.19662185747243	-0.183212568072207	-0.502057409837258	0.336381776458319	1.08976306925677	-0.517956159915594	0.103102668687618	0.15333033531628	-0.273712507837941	1.03831668966042	-0.516961890362229	-0.0384862122769344	0.163520749353654	2.19662196759631	-0.0840904273715753	-0.513886127357904	0.00593116976166031	-0.334566496353774	-0.24227998155172	-0.489798266371621	-0.658024555064338	1.09754995221263	-0.786446330102968	-0.780594415543692	-0.651798254749945	0.792939268806369	0.769096041473427	1.04233955120724	1.36596692994088	-1.4352233005212	1.18310120793564	0.858205134914927	0.265132857961173
TCGA-FG-5963	0.0412494570432129	1.12253033790051	-0.81060573345708	-1.18034157648873	-1.14906428360681	-1.15239817222315	-1.09614987110096	-1.13562112836045	-0.767009233155961	-1.27134832465901	-0.797074836353893	-0.819118455352718	1.9110077147228	-0.767113717681184	-0.555902468332259	-0.554290026019591	-0.921197446170658	-0.0992343003480872	-0.35117216673437	-0.622197784461232	-1.26071207128591	-0.398665995780483	-0.676144979871385	-0.625530903336733	0.0534283877767441	-1.12741687676074	-0.344927071179119	-0.712166701530306	-0.465493923813218	-0.921197429597923	-0.287864564813216	-0.492639850045757	-0.667733590751289	-0.358972256463962	-0.299299005090813	-0.481856173977861	-0.708579377757592	1.48415209329512	-0.83148510551935	-0.907316424342721	-0.739103104626337	0.670709720806882	0.601395590275533	0.586118058060921	0.351353939399788	-1.93665660844427	1.42302701982397	0.754489574609131	-0.713265920874033
TCGA-FG-6688	1.39936330946045	-1.61904857858276	-0.586587452491655	0.350887854637832	0.729667223616341	0.682146927697875	0.763934841145617	0.76357898755767	-0.134803020141762	1.29627621336221	-1.56866565979569	0.277381677077423	0.217131403691927	-0.133872769589905	1.09028097058708	-0.446408861994767	-0.0845979330947276	-1.17839609689144	-0.804076708502837	-0.35499816732143	-0.894179865090673	-0.952064572074736	0.111203565361651	0.198875791352119	1.02944909415119	-1.07756217131662	-0.83563531626698	-0.0970685057612299	-0.520141683926431	-0.0845978914195633	0.958337559720592	-0.727289640879067	-0.734096852000459	-0.377541729497037	-0.315870053923945	-0.70669189628651	-0.715895371295604	-0.433622666091475	-0.858998083597233	-0.959128304006006	-0.744298616503891	0.749573973952539	0.689931263931735	0.645871098468994	0.450887252363442	0.489296487143668	-0.974128619964286	0.846251730501274	-0.757486466845468
TCGA-FG-6692	0.24544670398978	-0.656442638704993	-0.743881920927919	-0.504331022931683	-0.183852110117659	-0.862745681912517	-0.631740161380728	-0.611993085730947	-0.558152980152071	-0.39626188012795	0.654262268579085	-0.612832219749457	-0.0385490015424198	-0.558313283280952	-0.11371304526032	-1.06951901501752	-0.85267216380612	-1.43886915883019	-0.962035236607632	0.96673216891151	-1.12195439664279	-1.02064052762781	-0.962093436530575	-0.946100948881914	0.844204957382492	-1.22662611419899	-0.974841114389547	-1.06635838653948	1.46447819434085	-0.852672145177262	1.75345221168993	-0.726157308928822	-1.08682580205665	-0.373322943285061	-0.28552758852907	-0.69510720435582	-0.729937858935736	0.168600073044	-0.970978504809296	-1.18355308462493	-0.738602749957291	1.31514237778271	1.35085103441343	0.643865223525932	0.627177400444584	-0.407669704444001	-0.252857288645534	1.28713322631863	-1.53039455203285
TCGA-FG-A87N	0.655229111990722	-0.490508021815302	-0.383396962393288	-0.205074740229667	0.0836217604258954	-0.0219145078599895	-0.22593191239559	-0.184589896797663	-0.41916913593876	0.155248732844565	-1.23868841357228	-0.189626312455022	0.517981179442904	-0.418827370926232	0.164523894249505	1.57732154240507	0.103409378849673	0.849135030809906	-0.159526040233925	0.133657335250978	1.3614609139561	1.17517232803319	0.558122227341796	0.0150382272199846	0.35988156013672	1.10046959137956	0.252372502008166	0.896735849225049	1.48763095443628	0.103409426166055	-0.614393695847782	1.65568661521697	0.389571379911594	2.73727288366364	4.61122207924944	1.91079071354882	0.319178485597181	1.39847026072613	0.146303798317864	0.332410557045415	0.804144785329545	0.183964104921601	0.23283035954591	0.185332027271713	0.479733593759552	-1.65744177280502	1.56543715830738	0.24328840293554	0.215231701613232
TCGA-HT-7468	1.446754009229	0.44425536252476	-0.141905594198616	-0.420711446409396	0.44072456212647	-0.393377281738468	-0.268739472211195	-0.221426413954486	-0.349443436179702	0.20799441469385	-1.17767992227106	-0.103817757003692	0.334550861416721	-0.349222125719823	-0.711328925371394	-0.87463442223244	-0.722618522719202	-0.247137856146693	-0.520503686260124	0.837110214792776	-0.0984364928899294	-0.529948009540668	-0.984349068977897	-0.94492356286704	-0.421666104662538	0.0313298408509843	-0.534577621402517	-0.977081388251508	0.904336865937227	-0.722618500188045	-0.0290139390473907	-0.501390554991863	-0.573571858902297	-0.309903296678415	-0.15406289313421	-0.481461252324023	-0.588555929432234	0.659243681127615	-0.629575860485394	-0.507174284142533	-0.573440113664304	0.42479929088598	0.36221573112789	0.783788462360862	0.832817952430756	-0.573256961387162	0.693797133498468	0.473308271190055	-0.549090029218634
TCGA-HT-7470	-0.825175482764868	-2.07638335906855	-0.395322872860685	1.1643485399445	0.743069356059654	1.1792728414299	1.5090151224975	1.21117428178327	0.102954912071749	0.84999809572422	-1.94743966184352	0.716078418002159	0.171073531336203	0.10364805286318	0.327779246498642	0.0244914554341836	0.291870130200646	0.226885425524086	-0.414769133925888	0.299576921480265	1.48464914127014	-0.121496408652102	0.0244091359748719	-0.121048642300075	-0.674075608232648	1.49897902298464	-0.344945152368884	-0.0037755427908363	1.12018724462153	0.291870183171852	-0.273203001161783	-0.173880256526845	0.299097241735365	-0.179696988153087	0.165568184280419	-0.153170043063077	-0.151278977213576	0.0942273770065271	0.0516161202846983	0.372375259170371	-0.0959298650276233	-0.448463247065598	-0.508930550617237	0.688529379133766	0.65549202058422	0.665718370001069	-0.201385188699155	-0.466812226931309	0.549302129386413
TCGA-HT-7479	1.08266637033465	0.4950986830448	-0.431235283819824	-0.689219804924545	-0.329284979638832	-0.69593455942513	-0.243698034571575	-0.465255705138416	-0.519679493433742	-0.313546842950455	0.0727837322647529	-0.510737627768172	0.0943246752233332	-0.519738910195581	-0.562302755334645	-0.868164359810112	-0.820567509956971	-0.548102934355054	-0.572696820580813	-0.585201354447823	-1.39751286462241	-0.672136617138574	-0.94886670373172	-0.909184004970347	-0.135891357312148	-1.19506402688496	-0.58923464559351	-1.0069671779696	-0.365656333985778	-0.820567490364803	0.128495206866302	-0.628145996539054	-0.733325929861764	-0.372387086899037	-0.307132941458562	-0.608593529402525	-0.774420061074669	1.70324913501719	-1.10017568804166	-1.57405685285929	-0.795709817045683	1.58637441660512	1.65232292625693	0.912245209629189	0.975016203041794	-3.24762211102431	1.61985611892143	1.72182305702214	-0.791240749265938
TCGA-HT-7601	0.57366593760732	0.40840316612864	0.337136326019709	0.0111849800001285	0.176712728469494	0.0400733586523468	0.203255608101122	-0.0222279615925256	0.0239501850016705	0.393670810325151	0.566873001132641	-0.0167479042157752	-0.808765618476876	0.0238062921493876	0.737440007585278	0.749472514001075	0.671213433969449	0.21518242356425	-0.447390225890944	0.297654845890277	0.800777050116899	0.323401173544121	0.455820561100605	0.0489347728803295	-0.636858404059876	0.885104580262443	-0.180670666492763	0.492571733493751	1.63536964602311	0.671213498322969	-0.118171865667615	0.308795688714712	0.754383316192698	0.311266772821182	1.26096803763917	0.378618620916953	-0.203758093214958	1.16090450297468	-0.182093060326805	0.100254137415943	-0.0294073503154333	0.149283815405692	0.142794820008306	0.565399801888262	0.684455229371378	-0.505419201852082	0.868011557922638	0.189176767937347	0.930176778634721
TCGA-HT-7620	0.897854699921125	0.259928763067864	-0.548766985415998	-0.706419313124191	-0.613820108819806	-0.724481754663089	-0.670055517653306	-0.703955602171719	-0.593958913958138	-0.404321330465477	-1.46464782644497	-0.426829555716976	1.22792871467512	-0.593720304034443	1.27594389011611	-0.20623790871616	-0.576035493302209	-0.818657860487248	-0.778277343938492	-0.0205696688245131	-0.563174412836501	-0.810672902238898	0.329329554487094	0.326404769270178	1.56478575283074	-0.935536054462455	-0.783334105450978	0.120847104225996	0.530249476769896	-0.576035466372782	0.669637639909457	-0.660538670907284	-0.824227044252465	-0.369060447582254	-0.277425846287079	-0.622184282193775	-0.702363989856037	0.730370300033899	-0.856712881759789	-0.927293762586376	-0.717845442251657	0.868624998404332	0.841135974437017	0.681946746400078	0.600645544383062	-0.889211287645203	0.686610214999716	0.948225126218191	-0.955848123554524
TCGA-HT-7677	0.1208395329049	-0.40810243738701	0.436215708503618	0.596680564287779	0.537102864297392	0.612945218169343	0.706082222233918	0.624447187977933	0.447550826096276	0.861997562478641	-0.15207057764348	0.500239116028798	-0.85580745054106	0.447435841233721	-1.5214296434719	-0.902732662758664	-0.407332194864266	0.265687688949294	-0.177700830542762	1.71386189225249	2.12468027916346	-0.0881705470793435	-1.38300651574352	-1.49231385384153	-1.2407773086128	2.22257849421087	-0.190050242271796	-1.11419747334442	1.83418318621351	-0.407332162872844	-0.42694879826343	-0.154773177533072	-0.395517117259295	-0.089135696919999	0.226501367167833	-0.214920673773016	0.202528625178454	-1.21326630759922	0.197797287270771	0.474438329826017	0.525538731691616	-0.418763901591711	-0.465570282613793	0.649040100772936	0.78445176770529	0.943052942328212	-0.676215621651346	-0.424325119929355	-0.321032323336288
TCGA-HT-7686	1.21479848612743	0.468010231477623	0.594892771152832	0.2036175990158	0.841448800236577	0.166480786939056	0.111168116742215	0.118097918468932	0.374720635657164	0.985186932916022	0.529710278977531	0.281963063952237	-1.0087233299735	0.375030472951302	-0.293668476081095	-0.328874666212396	0.380384021888326	-0.247199437949388	-0.316422785239514	-0.477244671117581	0.347553522920428	-0.293153550650646	-0.152694340792039	0.0356057248251369	1.46591350941358	-0.104204616191694	-0.237805781578801	-0.228008645134268	-0.551464628392901	0.380384077515419	-0.0351916684074727	-0.403116373635022	-0.960486740445354	-0.334885080145937	-0.308133057824331	-0.367737876583744	-0.606329638738043	1.18458212059674	-0.691350995146581	-0.57155148154752	-0.582991380445773	0.757431116674952	0.760494837986537	0.76690384021553	0.854841205975424	-1.28348771937718	1.1204397481261	0.752614612233966	-1.35275354682487
TCGA-HT-7694	0.249789021792692	1.19676729975017	3.16182025684958	1.80469226037979	2.88845025305936	1.77774569656237	2.12630193064322	1.8722172046014	3.64413331669691	2.40714355933479	-0.684106948282447	3.00360119849818	-1.41081852636622	3.6436921757955	-0.316338620886581	-1.16289581689397	0.919353207633739	-1.35634121370852	-0.934285731114649	0.141506786282598	-0.58993589948597	-1.03112900950706	-1.06039061221351	-0.946487344197463	-1.56126859536716	-0.0829442820556274	-0.953612508616924	-1.1610672752465	-1.24670081365142	0.91935327943277	1.47388085488928	-0.739565235167552	-0.059631154874725	-0.376978854997238	-0.325742765636105	-0.712580828198454	-0.754102969379125	0.323408268609043	-1.02783550885393	-1.35200772642411	-0.773037969779471	1.40855868100284	1.44334730909331	1.06361002848849	1.37610765831548	-0.728549550677689	0.0285162944474102	1.38003369372654	0.232629718902452
TCGA-HT-7855	-0.756875090631379	-0.355164278143189	2.08818379125981	2.24442384118943	1.74604080089846	2.70699561407242	2.04493567110251	2.69474865238415	3.12287995489522	1.99937272636083	0.19052896545043	2.18569130064854	-1.54015177585352	3.12228783733571	-0.557725992619749	-1.19096291616378	0.519706285656906	-1.17595483281627	-0.85228579500558	-0.102800984784466	-0.752681529376777	-0.963375198239137	-1.16154379829591	-1.05072871220063	-1.13050630696172	-0.34728853711036	-0.871958503936907	-1.24343940962073	-0.620077595851339	0.519706345464407	1.05032365282286	-0.725340507226075	-0.381109694893011	-0.376821195608443	-0.31885048695626	-0.699303868173618	-0.729628547530457	0.0642749132015127	-0.969378662794155	-1.19364944440257	-0.738566607919403	1.2928101936397	1.32123611853362	0.976232137739626	1.19408496160572	-0.636973451788812	0.0860076316591199	1.25988234349434	-0.1974541729225
TCGA-HT-7874	0.336256373333065	-0.44364393325684	0.0423987770182294	0.212634772717217	0.788107520974024	0.0388036386128031	0.550434671319356	0.315295003070969	-0.121185232689848	0.522225475578322	-0.997600825900504	0.145021563133948	-0.101841554085377	-0.12069842003556	0.702115961973652	-0.360299316647482	-0.0843581644990478	-0.555411583086029	-0.583307734764735	-0.462043184428562	-0.749671558561689	-0.692679142670343	0.0549202629167068	0.156939358687986	0.548929253374525	-0.815363762088176	-0.609995896416528	-0.118778893169503	-0.696027512410331	-0.0843581228166892	0.173909164542531	-0.634121480913149	-0.476494040400688	-0.371650781268476	-0.320649948666168	-0.613723330997938	-0.695397918122392	0.712063349484143	-0.818250324554288	-0.856995911902113	-0.717212646244643	0.720309806805358	0.669178166592855	0.731996470687125	0.639240785248438	-0.725621388366713	0.650059785962574	0.797333623559473	-0.360620632300009
TCGA-HT-8104	0.851714238538755	1.2354448227803	-1.24069161885771	-1.52956887575828	-1.5456156751853	-1.51898499064544	-1.50402554630311	-1.61894168595955	-0.830215948992654	-1.51587147895546	1.31381350135082	-1.0324435851018	1.47595400914267	-0.83061377650875	2.94780475683117	1.07303510904184	-0.752019446704497	0.130308932359521	-0.28735321088057	-0.17416165613206	0.378113281772533	-0.270585142383466	2.08902374187505	2.10519511127791	1.354603714704	-0.0460397824174878	-0.296474786319479	1.77644016751616	-0.216435190048554	-0.752019425055523	-0.360309105672333	-0.369225382337527	0.516352729103632	-0.32597321860411	-0.273870697486732	-0.41375765318101	-0.00396261602865762	-1.85160959892527	0.193032529478042	0.495175908290692	0.0898096519231748	-0.525948105900502	-0.568050362117298	-0.284977984696461	-0.358494298030268	0.529554465483816	-0.112879001969057	-0.552597055868138	0.840521884923474
TCGA-HT-8105	-0.381861414528886	-0.400860831210246	1.88133754511858	2.08141438232881	2.5019282882063	1.88355609679273	2.22745894126021	2.31014397291224	2.43293098067045	2.17220991192758	-2.71094246427527	3.91013999982416	-0.45291580690781	2.43414611549183	0.273571293358283	-0.239279351273675	2.90635988291901	0.0408105543223809	-0.384842606265706	-0.276084357830195	0.103284381414868	-0.378491989524612	-0.0309029321421216	0.0402549795180173	-0.673854010694254	0.280012664533218	-0.390285554971048	-0.136015423349985	-0.500495033063009	2.90636001433879	-0.290847948267339	-0.447334308142935	0.207456996603535	-0.340399561041644	-0.307767049690514	-0.435412441731383	-0.491293163021726	0.311245068546482	-0.378764648148044	-0.141548872681419	-0.507402237049021	-0.0647541848023703	-0.152084097243167	0.699142587375306	0.6008141607509	0.157692727617153	0.18126137381966	-0.0640627135860469	0.496321984429183
TCGA-HT-8110	-0.430720761557905	0.554933252160534	-1.57026168532088	-1.67470474852213	-1.71390387975643	-1.77149734083909	-1.69623591033122	-1.78048698591279	-0.870297494269524	-1.93407540062543	1.80206508521011	-1.12249376730157	2.43364426873527	-0.870764175150565	1.89021681285611	0.898457834143511	-0.919764290843441	0.226599204198919	0.228895408705751	-0.768809292828431	-0.494190229510857	0.00469320686407085	1.55061730704577	1.57636291148656	3.000844788938	-1.27717988293324	0.147095278553917	1.30901365037306	-0.488629472703487	-0.919764274227703	-0.60604385931428	-0.281944949083046	-0.709899633066324	-0.342005257610647	-0.3010553942837	-0.328912544814754	-0.272629632529831	-0.183026810858261	0.0410967858544264	0.307109043837546	-0.353439885678512	-0.528328350800971	-0.581136658774545	-2.16720479290955	-1.93091096045644	-0.186487830448412	0.634784648255218	-0.573754233075535	-0.823974568664272
TCGA-HT-8563	0.281388317056991	0.745233768517127	0.726928357956284	0.172058509806066	0.357468056456739	0.277702806230584	0.363612911992935	0.644108142534653	0.184285934089467	0.443041504931051	-0.736335960035752	0.410785109170223	-0.496597710469082	0.18471391109654	0.783114453387147	0.3950493227286	1.07309821489221	-0.164767146856006	-0.579259095971543	0.994025797598542	1.01400838021134	0.419340110505152	0.427229434175372	-0.0618110390599981	1.97503972587211	0.341165696590071	-0.455390971563949	0.579611775466089	2.47730357307215	1.0730982913044	0.267552743339374	0.748383236869886	-0.619290726472463	1.65065515743125	3.34870474880943	0.902399772788572	-0.353162513169919	1.71724433375526	-0.507750127904787	-0.415141334833525	-0.137913480477589	0.675147688981511	0.684027669379319	0.550773721946084	0.857027182129043	-1.42711190538281	1.24200201950995	0.768679865808929	-1.09921574102437
TCGA-HT-A4DV	1.25287552512054	-1.24483472379188	-1.79312515719984	-1.49901669281065	-1.48475002377601	-1.44475914387002	-1.34948551436895	-1.42440920257624	-0.857259526424795	-1.39114168030672	-0.0437436846606426	-1.05545249234251	3.19248366530165	-0.857620428034209	0.34630546689508	-0.704165616295398	-0.978832512344615	-0.820190913282303	-0.823960247524859	1.07662388079207	-0.486899962780868	-0.836172459761835	-0.398904966802946	-0.322876657147421	-0.60929496935587	-0.258856204750774	-0.831407896734458	-0.52927799724287	0.249859179941898	-0.978832497501238	0.743883323382073	-0.64560242866528	-0.20222269906332	-0.368806245367895	-0.297682590838402	-0.665395706735642	-0.353803393633724	-4.04274127994301	-0.185753847691351	0.0791034054544278	-0.338650261132021	-0.317516263046055	-0.410536573032452	0.170233768728034	-0.0256751606515046	1.55281221588249	-2.63970900123322	-0.350784091678155	0.0502668178422146
TCGA-HT-A5RC	0.885315812120123	1.22297208911548	-0.0941329569802644	-0.664583610301176	-0.32200458123558	-0.252837619903816	-0.264983652351324	-0.384620931678177	-0.499982849154027	-0.35296185015457	-0.734194762206026	-0.386458113553511	0.431912887623764	-0.499939132816576	2.35507726971386	0.192804413432232	-0.0853874169159178	-0.914139568951444	-0.823621989081616	0.0974196276881577	-0.708588482855828	-0.882785478596044	1.18627909030466	1.29133237358724	1.19831440536067	-0.96112942990048	-0.840870639010146	0.893477432442097	-1.17645014839732	-0.0853873752644423	0.807586819906927	-0.686084429663264	-0.100507096241669	-0.374450282048492	-0.325355420565148	-0.675705664685034	-0.708047006842058	0.118960531695215	-0.870731186511481	-0.960348721336846	-0.724749872543885	0.897885716015166	0.873374065648784	0.704824660614214	0.630546168155164	-0.264668080782097	-0.0064291987729997	0.988976561105246	0.174092125980115
TCGA-HT-A618	-1.37890270700125	-1.02603892485856	0.826797136329649	1.58820521439401	0.581151434605764	1.55276397854278	1.81608906429344	1.53843811349259	0.935816343227825	0.828621074643967	-1.35496186534537	1.36624855371079	-0.652746632931624	0.936416896643967	0.84338967549794	-0.201431527732691	1.52196022779971	-0.248205543105857	-0.60694440175907	4.90109953374288	2.87357822742971	-0.491901243240613	0.194294406894921	0.134547723140233	-0.219983948004568	2.59728001796924	-0.613221578702492	0.0787938405546761	3.02295310931945	1.52196031768015	0.127598448810136	-0.390647648045872	0.0673642995047326	-0.126502165502421	0.10715036729415	-0.40482992802604	-0.339657684000219	-0.303387318091411	-0.490307003999839	-0.332157020827245	-0.117310349510124	0.562314037957657	0.557706159252645	0.976526268607256	1.40163305730279	-0.336588946702714	0.534835530857298	0.620251708183144	0.328930175448253
TCGA-HT-A61C	0.111990112515251	-0.765403827200905	-0.832139180773088	-0.547332002641836	-0.651593654881498	-0.491571865111569	-0.369566463370728	-0.547488467942076	-0.597292398300435	-0.500991078063973	-0.469039940718499	-0.558835526799778	0.598295937951569	-0.597163078308227	1.04208586522417	2.03953524982826	0.249352691177119	1.60007449807453	1.77204253221931	-0.667736697087058	1.34856295834684	1.68397787465536	2.09096363186346	1.98661087745966	0.439016692369462	1.06690765750049	1.70833589480863	2.1075531779592	-0.250037314741308	0.249352742872576	-1.16191265982262	1.50940831692529	1.66415319899698	0.509504615447497	0.0963268870221593	1.26222742449191	2.58729699602594	-0.996301106620305	2.41881629783114	1.81633602189794	2.20209514391043	-1.59923699516048	-1.44307377521597	-1.87580920249956	-1.75912883955492	1.16935860928471	-0.38495656182125	-1.56255592283281	1.67859087218949
[truncated: 58 more columns]
