# Supplementary material for: Construction of enhanced MRI-based radiomics models using machine learning algorithms for non-invasive prediction of IL7R expression in high-grade gliomas and its prognostic value in clinical practice
Source: J Transl Med. 2025 Mar 31;23:383. doi: 10.1186/s12967-025-06402-9 (PMC11959755; doi:10.1186/s12967-025-06402-9)
Supplement: Supplementary file 4 — Additional file 4. [file 12967_2025_6402_MOESM4_ESM.csv]

name	HighData.median	LowData.median	P.value	adjusted_p
B cells naive	0.009232284	0.014544152	0.064499688	1
B cells memory	0.009813618	0.010106134	0.981632323	1
Plasma cells	0.004539037	0	0.005060716	0.111335759
T cells CD8	0.052337641	0.034361568	0.054588865	1
T cells CD4 naive	0	0	0.092708381	1
T cells CD4 memory resting	0.150148924	0.107415315	0.02865755	0.630466108
T cells CD4 memory activated	0	0	0.860285093	1
T cells follicular helper	0.02618632	0.019791452	0.232908149	1
T cells regulatory (Tregs)	0.019252243	0.014911541	0.482596109	1
T cells gamma delta	0	0	0.689305398	1
NK cells resting	0.040119446	0.035167518	0.351105181	1
NK cells activated	0.016872447	0.015711581	0.80469049	1
Monocytes	0.246794494	0.226087701	0.930544627	1
Macrophages M0	0.115090694	0.002705644	0.001116771	0.024568953
Macrophages M1	0.043481532	0.024743463	9.12E-05	0.002005371
Macrophages M2	0.527140604	0.301203706	1.39E-08	3.06E-07
Dendritic cells resting	0	0.003873064	0.011909834	0.262016348
Dendritic cells activated	0	0.002681609	0.043087434	0.947923554
Mast cells resting	0.021547407	0.03690502	0.061345146	1
Mast cells activated	0.026223289	0.014341423	0.385112634	1
Eosinophils	0.01683367	0.023319193	0.401077088	1
Neutrophils	0.034213515	0.016415749	0.000551777	0.012139091
